# Supplementary material for: Species-specific dehydration tolerance and its measurement comparison in drosophilids of Western Himalayas
Source: Front Physiol. 2022 Aug 17;13:880684. doi: 10.3389/fphys.2022.880684 (PMC9428826; doi:10.3389/fphys.2022.880684)
Supplement: Supplementary file 1 [file DataSheet1.xlsx]

## Sheet: Sheet1
	% emergence							D.nepalensis	Melanization	Total body water content	Rate of water loss	Dehydration tolerance	Desiccation hours				D.melanogaster	Melanization	Total body water content	Rate of water loss	Dehydration tolerance	Desiccation hours				D.ananassae	Melanization	Total body water content	Rate of water loss	Dehydration tolerance	desiccation hours
									65	70	1.49	82	34.4					68	67	1.1	60	37					5	72	1.59	39	14.4
Temperature	D.m	Dn	Da						65.1	68	1.44	84	42					67	72	1.05	61.5	35					4	69	1.54	37	14
12	62	95	0						66	67	1.5	84.5	37.56					66	69	1.02	62.3	34					9	67	1.5	38	13
17	86	88	18						66.7	72	1.47	84	41					63	67	1.03	62	33					4	70	1.57	36	14
21	79	59	65						58.9	69	1.59	81.6	40.12					64	70	0.98	59	32					7	71	1.59	35	15
25	94	0	95						59.6	67	1.5	80.32	38					61	71	0.99	57	34					4	72	1.5	36	14
28	37	0	45						58.42	70	1.53	85	39.4					60	72	1.3	58	34					9	73	1.67	35	15
31	29	0	34						63.77	71	1.48	78	40					69	73	1.1	63	32					8	73	1.38	36	14
									63.42	72	1.53	82.5	37.1					64	73	1.12	61	35					7.32	67	1.53	38	14
									62.1	73	1.55	83.11	36.5					65	67	1.13	60	33					9	70	1.55	37	13
									65	73	1.42	84.1	45.2					68	67	1.1	61.5	37					6	72	1.52	35	16
									64.1	67	1.5	84	34.4					67	72	1.05	62.3	35					8	69	1.5	37	15
									64.32	70	1.49	82	42					66	69	1.02	62	34					9	67	1.59	38	13
									64.29	68	1.44	85	37.56					63	67	1.03	59	33					8	70	1.54	36	13
									65	70	1.56	84.5	41					64	70	1.1	57	32					7	71	1.56	39	14.4
									65.1	68	1.5	85.3	40.12					61	71	1.2	58	31					6	72	1.5	34	12
									59.8	67	1.6	81.6	38					60	72	1.1	63	35					6	73	1.6	35	13
									55	72	1.5	80.32	39.4					69	73	1.1	61	33					8	73	1.5	39	14
									65	69	1.53	84	40					64	73	1.12	60	35					7	67	1.52	35	15
									65.1	67	1.48	78	37.1					65	67	1.13	61.5	33					9.12	70	1.48	37	12
									66	70	1.53	82.5	36.5					68	67	1.1	62.3	37					5	72	1.53	35	15
									66.7	71	1.55	83.11	45.2					67	72	1.05	62	35					8	69	1.55	37	14
									58.9	72	1.42	84.1	34.4					66	69	1.02	59	34					9	67	1.42	38	14
									59.6	73	1.5	85	42					63	67	1.03	57	33					9	70	1.6	36	13
									58.42	73	1.49	82	37.56					64	70	0.98	58	32					9	71	1.49	39	16
									63.77	67	1.44	85	41					61	71	1.1	63	36					10	72	1.44	35	15
									63.42	70	1.43	84.5	40.12					60	72	1.1	61	32					8	73	1.53	38	14
									62.1	68	1.59	85.3	38					69	73	1.1	60	32					8	73	1.59	37	16
									65	70	1.41	81.6	39.4					64	73	1.12	61.5	35					7.32	67	1.51	40	12
									64.1	68	1.5	80.32	40					65	67	1.13	62.3	33					9	70	1.55	37	13.2
									64.32	67	1.53	85	37.1					68	67	1.1	62	37					7	72	1.53	35	16
									64.29	72	1.48	79	36.5					67	72	1.05	59	35					9	69	1.48	37	13
									65	69	1.53	82.5	45.2					66	69	1.02	57	34					3	67	1.53		14
									65.1	67	1.55	83.11	34.4					63	67	1.03	58	33					4	70	1.62	36	15
									59.8	70	1.42	84.1	42					64	70	1.06	63	32					9	71	1.52	36	12
									55	71	1.5	84	37.56					61	71	0.99	61	31					8	72	1.45	35	15
									65	72	1.49	82	41					60	72	1.11	60	35					6.1	73	1.49	38	17
									65.1	73	1.44	85	40.12					69	73	1.1	61.5	33					9	73	1.44	36	14
									66	73	1.5	84.5	38					64	73	1.12	62.3	35					8.5	67	1.5	38	15
									66.7	67	1.47	85.3	39.4					65	67	1.13	62	33					7	70	1.67	40	16
									58.9	70	1.48	81.6	40					68	67	1.1	59	37					9	72	1.58	36	15
									59.6	68	1.5	80.32	37.1					67	72	1.05	57	35					8	69	1.55	37	12
									58.42	70	1.53	85	36.5					66	69	1.02	58	34					7	67	1.53	38	14
									63.77	68	1.48	78	45.2					63	67	1.03	63	33					6	70	1.58	36	15
									63.42	67	1.53	82.5	34.4					64	70	0.98	61	32					8	71	1.53	38	16
									62.1	72	1.55	83.11	42					61	71	0.99	60	31					8	72	1.45	39	15
									65	69	1.48	84.1	37.56					60	72	1.1	61.5	33					7	73	1.58	40	14
									64.1	67	1.5	84	41					69	73	1.1	62.3	34					5	73	1.55	40	13
									64.32	70	1.49	84	40.12					64	73	1.12	62	35					5	67	1.59	37	12
									64.29	71	1.53	81	38					65	67	1.13	59	33					8	70	1.53	37	16
											1.498								Ave	1.07							0.071	70.12	0.0153	37.1	14.18

## Sheet: Sheet2
Overlay mapping of keywordsfor the terms related with dehydration tolerance and Drosophila. Blue presented earlier research while yellow represented research done in latest years. Co-occurrence was when 2 terms occur on the same line in the corpus file.

## Sheet: Sheet3
Bibilometric relationship for the factors associated with dehydration tolerance and Drosophila
Total items = 106
Clusters = 7
Links = 1398
Strength = 2054

## Sheet: Sheet4
The co-authorship map of authors which indicates the authors that cooperate in the field of dehydration tolerance and Drosophila related publications from year 2000 to 2021.
